# Supplementary material for: Long-Term Monitoring Reveals Changes in the Small Mammal Community Composition and Co-Occurrence Patterns in the Diannan Area of Yunnan, China
Source: Biology (Basel). 2025 Jul 21;14(7):897. doi: 10.3390/biology14070897 (PMC12292743; doi:10.3390/biology14070897)
Supplement: Supplementary file 1 [file biology-14-00897-s001.zip]

Archive with 1 entries (1 files):
- biology-3739985-supplementary.pdf
